# Supplementary material for: Analysis of the Expression and Subcellular Distribution of eEF1A1 and eEF1A2 mRNAs during Neurodevelopment
Source: Cells. 2022 Jun 9;11(12):1877. doi: 10.3390/cells11121877 (PMC9220863; doi:10.3390/cells11121877)
Supplement: Supplementary file 1 [file cells-11-01877-s001.zip]

Archive with 1 entries (1 files):
- cells-1746451-supplementary.pdf
